# Supplementary material for: Social Structure of Sheep Flocks at Points of the Production Cycle and Relationship to Disease Spread, Using a Simulated Epidemic of Footrot
Source: Animals (Basel). 2026 Feb 12;16(4):587. doi: 10.3390/ani16040587 (PMC12937435; doi:10.3390/ani16040587)
Supplement: Supplementary file 1 [file animals-16-00587-s001.zip]

Archive with 1 entries (1 files):
- animals-4114697-supplementary.pdf
